# Supplementary material for: Factors related to environmental barriers experienced by persons with and without disabilities in diverse African settings
Source: PLoS One. 2017 Oct 12;12(10):e0186342. doi: 10.1371/journal.pone.0186342 (PMC5638520; doi:10.1371/journal.pone.0186342)
Supplement: S4 File — (ZIP) [file pone.0186342.s004.zip]

Archive with 2 entries (2 files):
- S4 File.sav
- S4 File.dta
